# Supplementary material for: Genetic Diversity in the Orenburg Goat Breed Revealed by Single-Nucleotide Polymorphism (SNP) Analysis: Initial Steps in Saving a Threatened Population
Source: Genes (Basel). 2024 Oct 25;15(11):1375. doi: 10.3390/genes15111375 (PMC11593708; doi:10.3390/genes15111375)
Supplement: Supplementary file 1 [file genes-15-01375-s001.zip]

Archive with 1 entries (1 files):
- genes-3227340-supplementary.xlsx
