# Supplementary material for: Genetic Diversity in the Orenburg Goat Breed Revealed by Single-Nucleotide Polymorphism (SNP) Analysis: Initial Steps in Saving a Threatened Population
Source: Genes (Basel). 2024 Oct 25;15(11):1375. doi: 10.3390/genes15111375 (PMC11593708; doi:10.3390/genes15111375)
Supplement: Supplementary file 1 [file genes-15-01375-s001.zip › genes-3227340-supplementary.xlsx]

## Sheet: OREN2024vsComparison group
SNP.Names	Chromosome	Position	FST	Comparison group					OREN2024
				genotypes count			allele frequencies		genotypes count			allele frequencies
				AA	AB	BB	A	B	AA	AB	BB	A	B
snp10452-scaffold1373-1447536	1	54865591	0.43686	60	27	10	0.757732	0.242268	1	14	21	0.222222	0.777778
snp11520-scaffold1420-374843	1	65763844	0.360937	2	24	71	0.14433	0.85567	10	21	5	0.569444	0.430556
snp12971-scaffold15-182854	2	2932291	0.375787	29	51	17	0.561856	0.438144	0	5	31	0.0694444	0.930556
snp15011-scaffold1603-726600	2	63272054	0.409113	3	10	84	0.0824742	0.917526	9	18	9	0.5	0.5
snp15130-scaffold1615-228472	2	80381700	0.414039	4	38	55	0.237113	0.762887	19	16	1	0.75	0.25
snp16118-scaffold1698-336990	2	89248860	0.411987	0	20	77	0.103093	0.896907	10	19	7	0.541667	0.458333
snp1847-scaffold1052-740346	2	112493315	0.424325	1	8	88	0.0515464	0.948454	7	18	11	0.444444	0.555556
snp18969-scaffold191-600312	3	29964237	0.438665	0	8	89	0.0412371	0.958763	6	19	11	0.430556	0.569444
snp19405-scaffold196-951593	3	59081981	0.371521	12	50	35	0.381443	0.618557	27	9	0	0.875	0.125
snp19713-scaffold199-426468	3	64350177	0.361332	3	21	70	0.143617	0.856383	8	25	3	0.569444	0.430556
snp19935-scaffold1993-234356	3	71985375	0.465014	4	24	69	0.164948	0.835052	19	12	5	0.694444	0.305556
snp21213-scaffold207-4481530	4	39018957	0.405604	92	5	0	0.974227	0.0257732	14	18	4	0.638889	0.361111
snp21794-scaffold214-98624	4	57846816	0.406975	5	25	67	0.180412	0.819588	18	12	6	0.666667	0.333333
snp22060-scaffold2172-446971	5	50826724	0.391984	54	35	8	0.737113	0.262887	2	13	21	0.236111	0.763889
snp23212-scaffold232-90118	5	77886180	0.425655	1	31	65	0.170103	0.829897	17	14	5	0.666667	0.333333
snp2355-scaffold107-2859907	5	91189871	0.365448	59	28	10	0.752577	0.247423	4	12	20	0.277778	0.722222
snp24752-scaffold253-1200907	5	110085849	0.364807	31	42	15	0.590909	0.409091	1	3	22	0.0694444	0.652778
snp2576-scaffold1076-442238	6	14893863	0.367968	7	21	67	0.184211	0.815789	16	14	6	0.638889	0.361111
snp28176-scaffold300-7818682	6	45292403	0.369057	1	16	80	0.0927835	0.907216	9	17	10	0.486111	0.513889
snp29004-scaffold312-2759638	6	112652804	0.367738	9	46	42	0.329897	0.670103	25	9	2	0.819444	0.180556
snp29226-scaffold314-2042840	7	1814701	0.396864	45	37	15	0.654639	0.345361	0	10	26	0.138889	0.861111
snp34563-scaffold408-692894	7	25983257	0.432318	77	16	4	0.876289	0.123711	4	21	11	0.402778	0.597222
snp35358-scaffold425-2249	8	22044101	0.457036	47	49	1	0.737113	0.262887	1	11	24	0.180556	0.819444
snp37194-scaffold453-121450	8	23644133	0.447971	95	2	0	0.989691	0.0103093	14	19	3	0.652778	0.347222
snp3743-scaffold112-3555033	8	42603764	0.420394	53	32	12	0.71134	0.28866	0	13	23	0.180556	0.819444
snp39305-scaffold50-1875277	9	54014677	0.366114	8	32	57	0.247423	0.752577	19	14	3	0.722222	0.277778
snp40360-scaffold515-2761506	10	45076645	0.398373	67	24	6	0.814433	0.185567	5	14	17	0.333333	0.666667
snp4185-scaffold113-2800070	10	85359460	0.505295	2	7	88	0.056701	0.943299	11	16	9	0.527778	0.472222
snp42105-scaffold55-2889379	10	97288993	0.364577	37	45	15	0.613402	0.386598	2	5	29	0.125	0.875
snp42611-scaffold566-1284243	11	86736352	0.45252	3	22	71	0.145833	0.854167	15	17	4	0.652778	0.347222
snp43522-scaffold580-340415	11	90062939	0.39575	69	25	3	0.840206	0.159794	6	15	15	0.375	0.625
snp47014-scaffold658-12123	11	101644421	0.403107	13	40	44	0.340206	0.659794	28	6	2	0.861111	0.138889
snp49884-scaffold712-1112938	13	55823334	0.39747	11	45	41	0.345361	0.654639	27	8	1	0.861111	0.138889
snp51608-scaffold758-623630	14	68400083	0.391833	45	46	6	0.701031	0.298969	1	12	23	0.194444	0.805556
snp51968-scaffold764-1259164	14	73370635	0.364265	33	50	14	0.597938	0.402062	1	6	29	0.111111	0.888889
snp52145-scaffold771-1659485	14	74712335	0.414483	4	40	53	0.247423	0.752577	22	11	3	0.763889	0.236111
snp52616-scaffold786-629749	15	69816938	0.449134	43	44	10	0.670103	0.329897	1	6	29	0.111111	0.888889
snp52927-scaffold795-607785	16	8268871	0.365225	6	20	68	0.170213	0.829787	12	14	5	0.527778	0.333333
snp53830-scaffold82-6105555	16	61972809	0.390577	1	8	88	0.0515464	0.948454	7	16	13	0.416667	0.583333
snp54665-scaffold836-137133	17	15849733	0.376634	16	41	40	0.376289	0.623711	27	9	0	0.875	0.125
snp54871-scaffold838-4572638	17	24195708	0.440387	6	21	70	0.170103	0.829897	17	15	4	0.680556	0.319444
snp56988-scaffold903-448348	20	67944887	0.422553	6	37	54	0.252577	0.747423	23	10	3	0.777778	0.222222
snp57298-scaffold912-1705662	21	7186574	0.420233	61	29	7	0.778351	0.221649	3	13	20	0.263889	0.736111
snp58198-scaffold942-1274674	21	44802635	0.373335	5	33	59	0.221649	0.778351	17	16	3	0.694444	0.305556
snp58409-scaffold948-634796	21	47831753	0.408294	6	39	52	0.262887	0.737113	22	12	2	0.777778	0.222222
snp58458-scaffold950-1516009	24	58946289	0.366731	43	42	11	0.666667	0.333333	2	8	24	0.166667	0.777778
snp58822-scaffold960-1113343	28	16326652	0.396787	62	28	7	0.783505	0.216495	2	17	17	0.291667	0.708333
snp7510-scaffold127-5669948	28	34722419	0.454491	0	25	72	0.128866	0.871134	13	19	4	0.625	0.375
